# Supplementary material for: An Improved αvβ6-Receptor-Expressing Suspension Cell Line for Foot-and-Mouth Disease Vaccine Production
Source: Viruses. 2022 Mar 16;14(3):621. doi: 10.3390/v14030621 (PMC8951101; doi:10.3390/v14030621)
Supplement: Supplementary file 1 [file viruses-14-00621-s001.zip]

Archive with 1 entries (1 files):
- SP_BHK-21 manuscript_Supplementary data_V1_JS.pptx
